# Supplementary material for: Comparative Insights into Four Major Legume Sprouts Efficacies for Diabetes Management and Its Complications: Untargeted versus Targeted NMR Biochemometrics Approach
Source: Metabolites. 2022 Dec 31;13(1):63. doi: 10.3390/metabo13010063 (PMC9866814; doi:10.3390/metabo13010063)
Supplement: Supplementary file 1 [file metabolites-13-00063-s001.zip]

Archive with 1 entries (1 files):
- metabolites-2067686-supplementary.pdf
